# Supplementary material for: DNA double-strand break repair gene mutation and the risk of papillary thyroid microcarcinoma: a case–control study
Source: Cancer Cell Int. 2021 Jul 2;21:334. doi: 10.1186/s12935-021-02032-5 (PMC8252242; doi:10.1186/s12935-021-02032-5)
Supplement: Supplementary file 1 — Additional file 1. Data of Clinicopathological characteristics of Benign Thyroid Nodules. [file 12935_2021_2032_MOESM1_ESM.xlsx]

## Sheet: Sheet1
No.	pathological diagnosis	Age(years)	Gender	race	BMI greater than 24（Yes or No）	smoking history	History of Radiological Diagnosis and Treatment（0否1是）	ETOP_2_0	ETOP_2_20	ETOP_4_0	ETOP_4_20	cell number	DSB repair capacity
1	benign thyroid nodules	68	female	ethnic Han	No	No	Yes	10.5	22.9	7.92	17.96	8.6×106	19.0323
2	benign thyroid nodules	33	male	ethnic Han	Yes	No	Yes	3.52	20.13	4.14	16.73	1.95✖107	24.2023
3	benign thyroid nodules	78	male	ethnic Han	No	No	Yes	5.27	25.45	4.63	11.35	6✖106	66.6997
4	benign thyroid nodules	55	male	ethnic Han	No	Yes	Yes	9.09	49.62	6.19	31.81	2.17✖107	36.7876
5	benign thyroid nodules	31	female	ethnic Han	Yes	No	Yes	0.68	24.09	1.21	11.92	1.32✖107	54.2503
6	benign thyroid nodules	36	female	ethnic Han	No	No	Yes	3.38	49.02	9.45	30.85	2.32✖107	53.1113
7	benign thyroid nodules	55	female	ethnic Han	Yes	No	Yes	3.61	40.81	2.65	21.41	1.7✖107	49.5699
8	benign thyroid nodules	56	female	ethnic Han	No	No	Yes	1.46	45.62	3.47	39.87	1.1✖107	17.5725
9	benign thyroid nodules	50	female	ethnic Han	No	No	No	5.31	30.87	4.86	23.66	1✖107	26.4476
10	benign thyroid nodules	50	male	ethnic Han	Yes	Yes	No	2.98	54.9	8.52	33.82	1.25✖107	51.2712
11	benign thyroid nodules	47	female	ethnic Han	Yes	No	No	3.21	35.82	3.2	16.96	4.65✖106	57.8044
12	benign thyroid nodules	44	female	ethnic Han	Yes	No	Yes	10.08	34.66	10.1	26.26	9.5✖106	34.2555
13	benign thyroid nodules	35	female	ethnic Han	No	No	Yes	6.68	23.7	2.3	12.8	8.6✖106	38.3079
14	benign thyroid nodules	51	female	ethnic Han	No	No	Yes	1.46	24.12	1.96	21.35	2.3✖107	14.4307
15	benign thyroid nodules	69	female	ethnic Han	No	No	Yes	3.35	28.15	2.79	10.71	1.35✖107	68.0645
16	benign thyroid nodules	37	female	ethnic Han	No	No	Yes	17.93	39.49	16.66	33.55	1.12✖107	21.6605
17	benign thyroid nodules	40	female	ethnic Han	No	No	No	33.54	57.88	19.93	38.02	6✖106	25.6779
18	benign thyroid nodules	45	female	ethnic Han	No	No	No	1.04	23.62	0.59	9.14	4.5✖106	62.1346
19	benign thyroid nodules	30	female	ethnic Han	Yes	No	No	4.13	23.98	1.81	4.36	1.3✖107	87.1537
20	benign thyroid nodules	42	female	ethnic Han	Yes	No	No	5.12	53.42	5.3	41.4	9.3✖106	25.2588
21	benign thyroid nodules	41	female	ethnic Han	No	No	Yes	1.96	34.75	3.76	25.7	1.2✖107	33.0894
22	benign thyroid nodules	52	female	ethnic Han	No	No	No	1.8	19.63	8.9	17.25	3.3✖106	53.1688
23	benign thyroid nodules	66	female	ethnic Han	No	No	No	48.07	71.37	38.81	46.04	1✖107	68.97
24	benign thyroid nodules	36	female	ethnic Han	No	No	No	1.04	19.56	2.07	10.4	9.5✖106	55.0216
25	benign thyroid nodules	18	female	ethnic Han	No	No	No	1.07	15.31	1.07	10.89	1.6✖107	31.0393
26	benign thyroid nodules	46	female	ethnic Han	No	No	No	6.53	21.68	6.19	14.1	7.2✖106	47.7888
27	benign thyroid nodules	23	male	ethnic Han	Yes	No	Yes	7.39	61.54	6.01	41.86	1.56✖107	33.795
28	benign thyroid nodules	65	male	ethnic Han	Yes	Yes	No	0.68	43.03	1.72	20.64	9.2✖106	55.3247
29	benign thyroid nodules	66	female	ethnic Han	No	No	Yes	1.09	35.55	2.08	24.87	8.2✖106	33.8654
30	benign thyroid nodules	43	male	ethnic Han	No	No	No	1.87	6.93	1.64	3.46	1✖107	64.0316
31	benign thyroid nodules	46	female	ethnic Han	No	No	Yes	18.25	43.59	8.45	30.41	1.125✖107	13.3386
32	benign thyroid nodules	55	female	ethnic Han	Yes	No	No	3.2	22.54	4.84	15.81	1.26✖107	43.2782
33	benign thyroid nodules	43	female	ethnic Han	Yes	No	No	4.15	16.67	1.4	6.86	8✖106	56.3898
34	benign thyroid nodules	39	female	ethnic Han	Yes	No	No	5.04	28.88	4.85	12	1.9✖107	70.0084
35	benign thyroid nodules	51	male	ethnic Han	No	No	Yes	8.65	48.86	7.28	26.29	2.5✖107	52.7232
36	benign thyroid nodules	42	female	ethnic Han	Yes	No	Yes	3.54	32.17	2.25	20.37	1.125✖107	36.7097
37	benign thyroid nodules	44	female	ethnic Han	Yes	No	No	2.41	30.63	3.17	22.94	8.1✖106	29.9433
38	benign thyroid nodules	33	female	ethnic Han	No	No	No	10.49	42.57	5.56	16.2	1.7✖107	66.8329
39	benign thyroid nodules	62	female	ethnic Han	Yes	No	Yes	5.74	34.09	3.26	26.85	1.02✖107	16.7901
40	benign thyroid nodules	63	female	ethnic Han	No	No	Yes	2.03	10.6	5.37	2.33	9.6✖106	135.473
41	benign thyroid nodules	34	male	ethnic Han	Yes	Yes	Yes	4.71	42.45	3.03	30.5	1.2✖107	27.2125
42	benign thyroid nodules	65	female	ethnic Han	No	No	No	8.97	50.2	12.72	42.64	2.1✖107	27.4315
43	benign thyroid nodules	67	female	ethnic Han	No	No	Yes	11.25	49.5	3.81	18.21	2✖107	62.3529
44	benign thyroid nodules	45	female	ethnic Han	No	No	No	1.83	36.3	5.8	17.58	8.43✖106	65.8254
45	benign thyroid nodules	51	female	ethnic Han	No	No	Yes	7.36	29.64	8.14	23.02	8.43✖106	33.2136
46	benign thyroid nodules	55	female	ethnic Han	Yes	No	No	1.93	25.34	3.45	10.13	7.1✖106	71.4652
47	benign thyroid nodules	58	female	ethnic Han	Yes	No	Yes	2.98	33.3	5.12	27.74	2.7✖107	25.3958
48	benign thyroid nodules	30	female	ethnic Han	Yes	No	Yes	1.56	32.38	3.29	24.14	1.14✖107	32.3491
49	benign thyroid nodules	48	female	ethnic Han	No	No	Yes	4.75	21.57	7.6	21.14	2.01✖107	19.5006
50	benign thyroid nodules	47	female	ethnic Han	Yes	No	No	5.49	39.79	5.5	31.52	6.15✖106	24.1399
