# Supplementary material for: DNA double-strand break repair gene mutation and the risk of papillary thyroid microcarcinoma: a case–control study
Source: Cancer Cell Int. 2021 Jul 2;21:334. doi: 10.1186/s12935-021-02032-5 (PMC8252242; doi:10.1186/s12935-021-02032-5)
Supplement: Supplementary file 2 — Additional file 2. Data of Clinicopathological characteristics of Papillary Thyroid Microcarcinoma. [file 12935_2021_2032_MOESM2_ESM.xlsx]

## Sheet: Sheet1
No.	pathological diagnosis	Age(years)	Gender	race	BMI greater than 24（Yes or No）	smoking history	History of Radiological Diagnosis and Treatment（0否1是）	ETOP_2_0	ETOP_2_20	ETOP_4_0	ETOP_4_20	cell number	DSB repair capacity
1	PTMC	46	female	ethnic Han	Yes	No	Yes	3.69	27.23	4.72	19.63	8.7✖106	36.661
2	PTMC	53	female	ethnic Han	Yes	No	No	6.78	29.8	3.66	17.32	6.6✖106	40.6603
3	PTMC	71	female	ethnic Han	Yes	No	Yes	11.25	49.5	23.81	56.21	2✖107	15.2941
4	PTMC	46	female	ethnic Han	Yes	No	No	3.49	22.68	3.26	18.58	1.8✖107	20.1668
5	PTMC	41	female	ethnic Han	Yes	No	Yes	3.78	32.26	5.32	19.36	1.65✖107	50.7022
6	PTMC	43	female	ethnic Han	Yes	No	No	5.18	46.12	4.97	16.24	9.3✖106	72.4719
7	PTMC	47	female	ethnic Han	No	No	Yes	4.4	52.45	8.16	37.79	2.27✖107	38.3351
8	PTMC	32	female	ethnic Han	No	No	No	4.11	32.49	9.27	29.75	1.6✖107	27.8365
9	PTMC	24	male	ethnic Han	Yes	No	Yes	0.25	34.95	0.64	11.53	8.6✖106	68.6167
10	PTMC	62	female	ethnic Han	Yes	No	Yes	3.63	35.24	4.25	27.86	9.5✖106	25.3084
11	PTMC	62	female	ethnic Han	No	No	Yes	0.54	16.04	1.06	12.81	1.07✖107	24.1935
12	PTMC	48	male	ethnic Han	Yes	Yes	Yes	27.42	62.01	36.34	65.34	1.59✖107	16.1607
13	PTMC	57	male	ethnic Han	Yes	Yes	Yes	11.52	51.76	3.61	41.44	2.1✖107	5.98907
14	PTMC	38	female	ethnic Han	No	No	No	5.33	22.21	4.29	13.6	9.2✖106	44.846
15	PTMC	53	male	ethnic Han	No	No	Yes	2.1	18.92	3.33	16.87	1.18✖107	19.5006
16	PTMC	49	female	ethnic Han	Yes	No	No	6.74	19.36	5.26	12.11	3.7✖106	45.7211
17	PTMC	29	female	ethnic Han	No	No	Yes	0.99	38.82	1.48	13.38	1.6✖107	68.5435
18	PTMC	28	female	ethnic Han	No	No	Yes	2.86	34.49	6.03	32.93	2.325✖107	14.9542
19	PTMC	45	female	ethnic Han	No	No	No	19.77	64.01	20.05	48.71	1.3✖107	35.217
20	PTMC	56	male	ethnic Han	No	Yes	Yes	5.8	30.67	7.29	27.15	1.12✖107	20.1448
21	PTMC	65	female	ethnic Han	Yes	No	Yes	6.74	28.9	6.71	24.71	1.01✖107	18.7726
22	PTMC	56	female	ethnic Han	Yes	No	Yes	6.25	46.42	7.42	39.56	1.3✖107	19.99
23	PTMC	35	female	ethnic Han	Yes	No	Yes	7.45	25.36	6.35	22.14	1.2✖107	11.837
24	PTMC	39	female	ethnic Han	No	No	Yes	2.44	22.23	1.14	13.74	1.18✖107	36.3315
25	PTMC	50	female	ethnic Han	Yes	No	Yes	9.05	28.5	5.45	20.66	1.7✖107	21.7995
26	PTMC	52	female	ethnic Han	Yes	No	No	1.29	21.56	1.68	9.46	2.115✖107	61.6182
27	PTMC	30	male	ethnic Han	No	No	Yes	14.83	45.94	14.99	41.8	1.02✖107	13.8219
28	PTMC	54	female	ethnic Han	No	No	Yes	12.72	63.33	9.02	48.28	9.0✖106	22.4264
29	PTMC	25	male	ethnic Han	Yes	Yes	Yes	1.74	48.46	3.17	36.33	1.4✖107	29.024
30	PTMC	53	female	ethnic Han	Yes	No	Yes	3.02	25.61	8.35	28.49	1.3✖107	10.8455
31	PTMC	41	female	ethnic Han	No	No	No	0.72	14.27	0.38	9.87	9.7✖106	29.9631
32	PTMC	37	female	ethnic Han	Yes	No	Yes	3.48	17.26	5.26	13.73	6.6✖106	38.5341
33	PTMC	54	female	ethnic Han	Yes	No	Yes	10.49	42.57	5.56	16.2	1.7✖107	66.8329
34	PTMC	55	female	ethnic Han	No	No	Yes	2.35	36.11	3	24.54	9.4✖106	36.1967
35	PTMC	56	female	ethnic Han	Yes	No	Yes	3.2	22.54	4.84	15.81	1.26✖107	43.2782
36	PTMC	44	female	ethnic Han	No	No	Yes	10.66	36.99	13.2	36.01	1.32✖107	13.3688
37	PTMC	43	female	ethnic Han	No	No	No	2.06	28.62	1.69	25.53	2.3✖107	10.241
38	PTMC	38	female	ethnic Han	No	No	Yes	2.51	16.47	3.72	15.94	7.95✖106	12.4642
39	PTMC	39	female	ethnic Han	No	No	No	5.36	49.28	5.82	40.83	2✖107	20.2869
40	PTMC	53	male	ethnic Han	Yes	No	Yes	2.62	25.09	2.41	12.84	1.2✖107	53.5826
41	PTMC	34	female	ethnic Han	Yes	No	No	7.71	38.54	5.92	24.76	1.7✖107	38.8907
42	PTMC	51	male	ethnic Han	No	Yes	Yes	9.23	33.26	4.97	21.12	1.2✖107	32.7923
43	PTMC	46	female	ethnic Han	Yes	No	No	2.77	22.11	4.99	18.55	7.8✖106	29.8862
44	PTMC	46	female	ethnic Han	Yes	No	Yes	1.87	6.93	1.64	3.46	1✖107	64.0316
45	PTMC	32	female	ethnic Han	No	No	Yes	0.91	27.85	1.35	19.55	1.2✖107	32.4425
46	PTMC	55	female	ethnic Han	No	No	Yes	10.03	46.48	4.55	33.95	7.5✖106	19.3416
47	PTMC	45	female	ethnic Han	Yes	No	No	1.22	19.05	1.49	12.77	9.8✖106	36.7358
48	PTMC	52	female	ethnic Han	No	No	Yes	8.17	32.87	9.9	31.69	1.45✖107	11.7814
49	PTMC	48	female	ethnic Han	No	No	No	2.1	32.1	5.46	29.68	1.35✖107	19.2667
50	PTMC	45	male	ethnic Han	Yes	No	Yes	11.27	37.05	9.9	31.26	8.76✖106	17.1451
